# Supplementary material for: Absence of reliable physiological signature of illusory body ownership revealed by fine-grained autonomic measurement during the rubber hand illusion
Source: PLoS One. 2021 Apr 1;16(4):e0237282. doi: 10.1371/journal.pone.0237282 (PMC8016256; doi:10.1371/journal.pone.0237282)
Supplement: S1 File — (DAT) [file pone.0237282.s001.dat]

Age	Gender	Discr_Analysis_Results	Syn_Asyn_drift	Syn_Asyn_ratings	SynDrift	AsynDrift	SynOwn	SynLoc	SynAge	AsynOwn	AsynLoc	AsynAge	SKNA_Syn_30s	SKNA_Syn_60s	SKNA_Syn_90s	SKNA_Syn_120s	SKNA_Asyn_30s	SKNA_Asyn_60s	SKNA_Asyn_90s	SKNA_Asyn_120s	Anxiety_State	Anxiety_Trait	Interoceptive_Accuracy	Median_Split_IAcc	Interoceptive_Awareness	SCR_Syn_Mean	SCR_Syn_Num	SCR_Asyn_Mean	SCR_Asyn_Num	HR_bpm	HR_syn	HR_asyn	HRV_RMSSD_ms	RMSSD_syn	RMSSD_asyn	VAR00004	VAR00005	VAR00006	VAR00007
19	F	0	-10	0	0	10	1	1	1	1	1	1	2.14	2.14	2.13	2.13	2.14	2.14	2.13	2.14			.88	2	.28	.04	2	.02	2	84	72	71	27.58	96.02	72.03
22	F	0	-29.99	.22	-3.33	26.66	1	3.67	1	1	3	1	2.14	2.14	2.13	2.14	2.17	2.14	2.15	2.14			.64	1	-.1	0	0	0	0	94	98	97	40.75	59.25	26
25	F	0	16.67	-1.08	26.67	10	5.2	4.33	1	4.6	4.67	4.5	1.51	1.51	1.51	1.51	1.51	1.51	1.51	1.5	27	38	.9	2	-.92	.02	16	.03	15	76	89	80	27.91	23.13	41.14
36	M	0	6.67	.72	26.67	20	7	4.33	4.5	7	3.67	3	.41	.39	.38	.38	.4	.38	.38	.38	38	39	.82	2	.97	.38	22	.04	17	70	77	69	21.7	54.55	48.8
22	F	0	-16.67	.07	-10	6.67	1.2	1	1	1	1	1	1.48	1.49	1.48	1.49	1.49	1.48	1.49	1.49	26	56	.7	1	.98	0	0	.29	5	87	80	85	27	33.888	37.25
21	M	0	-56.67	.46	-20	36.67	6.2	4.67	4.5	5	5	4	1.5	1.5	1.5	1.5	1.5	1.5	1.49	1.49	28	27	.76	2	.6	.04	17	.06	6	60	86	84	89.5	110.26	78.46
19	F	0	-33.34	-.05	-6.67	26.67	3.6	2.67	2	2.6	3.33	2.5	.4	.4	.39	.4	.38	.38	.38	.38	38	39	.81	2	.7	.01	2	.02	6	100	90	98	25.6	27.92	26.29
22	F	0	-23.33	1.43	36.67	60	7	7	7	5.2	6	5.5	.38	.38	.38	.38	.39	.39	.39	.39	27	47	.69	1	-.76	.02	8	.02	6	84	76	74	41.75	56.22	52.33
20	F	0	10	.64	23.33	13.33	4	4.33	3	3.4	4	2	.37	.37	.37	.39	.37	.37	.39	.38	39	42	.83	2	.81	.02	4	.01	2	77	86	90	26.52	97.28	29.14
18	F	0	-13.34	-.22	3.33	16.67	1	1	1	1	1.67	1	.37	.37	.38	.37	.38	.38	.38	.38	29	35	0	1	-.17	.04	12	.03	24	91	91	93	15.52	65.93	41.01
19	F	0	-10	.89	20	30	2.2	4	1	1.2	2.33	1	.37	.37	.37	.42	.39	.39	.38	.37	30	34	.64	1	.01	.02	2	0	0	84	72	77	26	48.5	48.73
26	M	0	-6.67	.79	3.33	10	6	4	2	4.8	3.33	1.5	.38	.38	.38	.38	.42	.39	.37	.38	30	39	.31	1	.26	0	0	.01	4	79	72	73	45.48	46.46	52.91
19	F	0	-20	.45	-13.33	6.67	5	4.67	5.5	4	5.33	4.5	1.51	1.5	1.51	1.51	1.51	1.51	1.5	1.51	40	44	.46	1	.55	0	0	0	0	82	78	75	46.2	63.87	96.53
20	F	1	75	3.02	100	25	5.4	4.67	4.5	2	2	1.5	2.97	2.95	3.06	3.04	3.19	3.21	3.24	3.21			.41	1	.55	.02	1	.03	3	93	79	81	22.68	56.77	50.76
19	F	1	70	2.79	50	-20	5.8	5.33	4	2.6	2.67	1.5	.72	.7	.69	.68	.72	.66	.65	.64			.82	2	-.68	.1	1	.6	4	66	69	65	40.77	34.31	38.14
19	F	1	103.33	1.37	100	-3.33	6.6	6.67	6.5	5	5.67	5	2.09	2.09	2.09	2.1	2.08	2.08	2.08	2.09			.33	1	-.58	.05	9	.07	14	79	86	86	42.04	50.36	33.23
21	F	1	0	1.04	6.67	6.67	5.8	5	1	5	2.67	1	1.49	1.49	1.49	1.49	1.49	1.49	1.49	1.49	28	33		0		.02	7	.14	2	75	69	72	39.87	52.99	54.39
28	M	1	56.66	1.78	43.33	-13.33	5	4.67	4	3	3.33	2	1.51	1.5	1.51	1.51	1.5	1.51	1.5	1.5				0		0	0	0	0		68	62	73.32	60.48	83.86
29	M	1	53.33	-.46	75	21.67	1.8	2.33	4	3	2	4.5	1.51	1.5	1.51	1.51	1.5	1.51	1.51	1.51	33	67	-.99	1	1	0	0	0	0		58	55	74.9	53.67	96.98
25	F	1	6.66	3.22	3.33	-3.33	4	4.67	4	1	1	1	.39	.39	.39	.4	.38	.4	.39	.38	28	49	.1	1	.21	.11	2	.02	6	90	84	94	29.84	46.33	45.28
23	F	1	73.33	3.42	53.33	-20	5.6	5.33	5.5	2	2.67	1.5	1.48	1.48	1.48	1.48	1.49	1.49	1.49	1.48	24	37	.98	2	.47	0	0	0	0	94	85	91	21.28	77.42	51.67
21	F	1	16.67	1.18	30	13.33	2.2	2.67	2	1	1.33	1	1.49	1.5	1.5	1.49	1.5	1.5	1.5	1.49	45	47		0		0	0	0	0	64	57	58	112.7	114.6	101.92
19	F	1	10	1.2	0	-10	2.6	3.33	1	1	1.33	1	.39	.38	.39	.38	.4	.38	.39	.39	39	47	.97	2	-.5	.05	14	.03	29	115	58	63	14.24	23.32	52.64
18	F	1	-6.66	3.12	-13.33	-6.67	5	5.33	4.5	1.8	1.67	2	1.5	1.5	1.5	1.5	1.5	1.5	1.5	1.5	35	44	.5	1	.27	.12	10	.16	1	77	111	110	65.45	36.62	24.6
19	F	1	103.33	.37	70	-33.33	6.2	4.33	4	4.6	4.33	4.5	.38	.39	.39	.4	.39	.39	.39	.39	38	35	.8	2	.93	0	0	0	0	84	92	75	22.1	48.8	28.96
19	F	1	-30	3.71	-26.67	3.33	5	5.33	6	2.2	2	1	.39	.4	.4	.39	.4	.38	.38	.38	24	34	.8	2	.49	.02	9	.03	4	82	93	88	48.56	39.73	52.4
25	F	1	26.66	1.93	23.33	-3.33	3.4	3.67	3	1.6	1.67	1	1.48	1.48	1.48	1.48	1.48	1.48	1.48	1.48	31	41	.73	2	.51	.05	9	.02	8	74	75	88	59.52	96.07	72.03
20	M	1	-16.66	3.13	16.67	33.33	4.6	5.33	4	1.2	2.33	1	1.5	1.5	1.49	1.49	1.5	1.49	1.49	1.49	33	44	.72	2	-.18	.03	17	.03	19	82	83	79	48.56	47.52	26.58
20	F	1	63.33	.24	40	-23.33	1.4	1.33	1	1	1	1	.39	.39	.39	.38	.38	.38	.4	.39	23	35	.92	2	.07	0	0	0	0	84	84	83	29.72	60.84	65.08
23	F	1	56.66	1.85	83.33	26.67	6	4.67	5	3.8	3.33	3	.38	.38	.39	.39	.38	.38	.38	.38	37	48	.95	2	.22	.04	4	.17	3	66	66	61	54.55	58.26	69.46
20	F	1	63.34	2.53	16.67	-46.67	5.8	5	5	2.2	4	2	1.5	1.49	1.5	1.5	1.49	1.49	1.5	1.5	35	30	.57	1	.34	0	0	0	0	91	78	73	20.77	44.17	30.51
18	F	1	63.34	.87	36.67	-26.67	1.6	2.67	4.5	1	2.67	2.5	.39	.39	.39	.38	.4	.39	.38	.38	38	47	.54	1	-.37	0	0	0	0	71	72	74	59.4	54.44	41.96
23	F	1	20	3	26.67	6.67	5.4	5	6	2.4	3	2	1.49	1.49	1.48	1.49	1.49	1.49	1.48	1.49	30	41	.54	1	-.37	0	0	.01	3	77	65	66	65.45	137.08	91.98
19	F	1	0	3.41	-3.33	-3.33	6.8	4.67	6	3.4	2.33	1.5	.38	.39	.39	.38	.38	.38	.38	.37	22	33	.81	2	.88	.03	29	.03	36	92	72	76	29.7	51.08	52.81
22	F	1	93.34	2.39	66.67	-26.67	5.4	5.33	2.5	2.4	2.67	1	.38	.39	.38	.38	.38	.38	.38	.38	39	61	.55	1	.86	.02	14	.02	20	80	79	76	26.55	38.44	54.47
22	F	1	50	1.91	66.67	16.67	2.4	5	3	1	2.67	1	1.5	1.5	1.5	1.5	1.5	1.5	1.5	1.5	32	40	.21	1	.58	.04	5	.02	3	76	73	76	69.63	56.53	75.29
19	F	1	26.67	2.62	10	-16.67	5.4	4.33	5	2.2	2.67	2	.38	.38	.38	.38	.37	.37	.39	.37	37	51	.76	2	.73	.08	3	.16	4	90	81	83	16.8	64.3	47.88
